# Supplementary material for: Chemodiversity of Arctic Plant Dryas oxyodonta: LC-MS Profile and Antioxidant Activity
Source: Plants (Basel). 2024 Mar 18;13(6):868. doi: 10.3390/plants13060868 (PMC10975042; doi:10.3390/plants13060868)
Supplement: Supplementary file 1 [file plants-13-00868-s001.zip]

Archive with 1 entries (1 files):
- plants-2917534-supplementary.pdf
